# Supplementary material for: The Effect of Consumption of Animal Milk Compared to Infant Formula for Non-Breastfed/Mixed-Fed Infants 6–11 Months of Age: A Systematic Review and Meta-Analysis
Source: Nutrients. 2022 Jan 23;14(3):488. doi: 10.3390/nu14030488 (PMC8838240; doi:10.3390/nu14030488)
Supplement: Supplementary file 1 [file nutrients-14-00488-s001.zip]

Archive with 1 entries (1 files):
- nutrients-1553181-supplementary.pdf
